# Supplementary material for: First report on metagenomics and their predictive functional analysis of fermented bamboo shoot food of Tripura, North East India
Source: Front Microbiol. 2023 Apr 12;14:1158411. doi: 10.3389/fmicb.2023.1158411 (PMC10130461; doi:10.3389/fmicb.2023.1158411)
Supplement: Supplementary Table 2 — Abundance of bacteria at family level in moiya pangsung, mileye amileye, moiya koshak, and midukeye. [file Table_2.xlsx]

## Sheet: Supplementary table 2
Supplementary table 2
FAMILY	DBMD	DBMK	DBMP	MBMP	PBMA	PBMD
Acholeplasmataceae	15.7263	35.4868	30.9359	48.5298	29.1123	44.6574
Acetobacteraceae	30.4673	27.6336	19.9627	4.14713	30.6102	3.94135
Acidimicrobiaceae	8.16721	11.8306	22.2582	20.1032	8.24364	23.9198
Acidobacteriaceae	7.65307	13.4723	10.5178	10.8203	6.36227	9.75101
Acidaminococcaceae	12.8213	2.8579	0.67551	0.0981354	8.07721	0.982545
Actinomycetaceae	2.57205	2.50006	5.30627	8.35968	2.01342	4.29119
Acidithiobacillaceae	8.06116	0.544017	0.0641888	0.0181732	3.99428	0.0893223
Acidothermaceae	6.23817	0.587538	0.0519623	0.061789	2.64115	0.0856005
Alcaligenaceae	0.496691	0.621388	1.72393	1.61378	0.506521	3.26771
Aerococcaceae	0.673889	0.701177	1.31434	1.26122	0.593354	1.39938
Alteromonadaceae	0.397353	0.454556	0.71219	0.701487	0.388936	0.785292
Desulfovibrionaceae	0.0241633	0.0241785	0.773322	0.287137	0.016281	0.904388
Bacillaceae	0.158404	0.229696	0.308717	0.370734	0.135675	0.327515
Alicyclobacillaceae	0.460446	0.285307	0.122264	0.0327118	0.358183	0.0669917
Alcanivoracaceae	0.484609	0.200682	0.119208	0.050885	0.331048	0.111653
Actinosynnemataceae	0.73564	0.0556106	0.0336227	0.0218079	0.343711	0.0223306
Chlamydiaceae	0.0563811	0.0628642	0.131434	0.141751	0.549938	0.141427
Comamonadaceae	0.0335602	0.0338499	0.122264	0.050885	0.624107	0.171201
Catenulisporaceae	0.0644356	0.106386	0.223132	0.254425	0.0958773	0.27541
Listeriaceae	0.00805445	0.00483571	0.00916983	0.00363465	0.940683	0.014887
Bacteroidaceae	0.138268	0.123311	0.15283	0.196271	0.0886413	0.178645
Cardiobacteriaceae	0.0751748	0.0918784	0.19868	0.210809	0.0633152	0.234471
Aeromonadaceae	0.62422	0.0217607	0.0764152	0.0363465	0.0253261	0.0558264
Chlorobiaceae	0.0550387	0.0483571	0.0825284	0.0254425	0.566219	0.0595482
Beutenbergiaceae	0.108735	0.0725356	0.17117	0.199905	0.0795962	0.193532
Brevibacteriaceae	0.0912837	0.0749535	0.134491	0.112674	0.124821	0.21214
Cellulomonadaceae	0.0604084	0.0580285	0.418755	0.10177	0.0615062	0.0372176
Chrysiogenaceae	0.0402722	0.0362678	0.207849	0.109039	0.0416071	0.27541
Clostridiales Family XVIII. Incertae Sedis	0.0349026	0.0435214	0.18951	0.134482	0.0397981	0.197253
Bartonellaceae	0.130214	0.0676999	0.0733586	0.0654236	0.10854	0.115375
Blattabacteriaceae	0.0979958	0.0701177	0.100868	0.0763276	0.0832142	0.107931
Anaplasmataceae	0.298015	0.0411035	0.0183397	0.0145386	0.119394	0.0297741
Chromatiaceae	0.0429571	0.0556106	0.131434	0.0945008	0.0325621	0.163757
Bifidobacteriaceae	0.107393	0.0556106	0.0978115	0.0399811	0.0741692	0.093044
Ectothiorhodospiraceae	0.0214785	0.0435214	0.110038	0.0690583	0.0289441	0.18981
Clostridiales Family XVII. Incertae Sedis	0.0349026	0.0556106	0.103925	0.105405	0.0434161	0.0967658
Brucellaceae	0.0872565	0.0314321	0.0397359	0.0363465	0.189946	0.0334959
Aquificaceae	0.237606	0.0290142	0.0183397	0.0145386	0.0886413	0.00744352
Beijerinckiaceae	0.126186	0.0604463	0.0825284	0.0145386	0.0633152	0.0446611
Clostridiales Family XI. Incertae Sedis	0.0375874	0.0676999	0.0611322	0.0763276	0.0452251	0.093044
Caulobacteraceae	0.0630932	0.0580285	0.0641888	0.0109039	0.0922593	0.0483829
Conexibacteraceae	0.0322178	0.0411035	0.0886416	0.0399811	0.0397981	0.093044
Brachyspiraceae	0.095311	0.0459392	0.0489057	0.0218079	0.0904503	0.0223306
Desulfomicrobiaceae	0.0241633	0.016925	0.0916983	0.0545197	0.0217081	0.093044
Hyphomicrobiaceae	0.00939686	0.0120893	0.0397359	0.0363465	0.141102	0.0521047
Aurantimonadaceae	0.18391	0.016925	0.00305661	0	0.0705512	0
Bdellovibrionaceae	0.128871	0.0217607	0.0275095	0.0145386	0.0578882	0.00744352
Clostridiaceae	0.0389298	0.0483571	0.0305661	0.0581543	0.0361801	0.0409394
Colwelliaceae	0.0335602	0.0241785	0.0580756	0.0254425	0.0325621	0.0483829
unclassified (derived from Gloeobacterales)	0	0.00241785	0.00305661	0	0.204418	0.00744352
Burkholderiaceae	0.0845717	0.0193428	0.0305661	0.0181732	0.0452251	0.00744352
Dermabacteraceae	0.0255058	0.0120893	0.0733586	0.0218079	0.010854	0.0558264
Eubacteriaceae	0.0187937	0.0217607	0.0336227	0.0254425	0.016281	0.078157
Pseudomonadaceae	0.00268482	0.00725356	0.0641888	0.0254425	0.00180901	0.0893223
Campylobacteraceae	0.0765173	0.00483571	0.015283	0.0254425	0.0397981	0.0260523
Desulfohalobiaceae	0.0241633	0.0580285	0.0275095	0.00726929	0.0542702	0.014887
Dictyoglomaceae	0.0214785	0.0145071	0.0336227	0.0290772	0.0235171	0.0558264
Cytophagaceae	0.0268482	0.0217607	0.0336227	0.0109039	0.016281	0.0595482
Bradyrhizobiaceae	0.0926262	0.00967141	0.00916983	0	0.0379891	0.014887
Carnobacteriaceae	0.0711476	0.00483571	0.00611322	0.0109039	0.0524612	0.014887
Dermacoccaceae	0.0255058	0.016925	0.0397359	0.00726929	0.0307531	0.0297741
Oceanospirillaceae	0.00402722	0.0145071	0.0366793	0.0218079	0.012663	0.0483829
Desulfobulbaceae	0.0241633	0.0290142	0.0244529	0.0145386	0.0271351	0.0186088
Desulfobacteraceae	0.0241633	0.0241785	0.0213963	0.0254425	0.0271351	0.0111653
Cyclobacteriaceae	0.0281906	0.0193428	0.0122264	0.0145386	0.0361801	0.0186088
Coxiellaceae	0.0281906	0.016925	0.0244529	0.0109039	0.0289441	0.014887
Propionibacteriaceae	0.00402722	0.00725356	0.0489057	0.0181732	0.00180901	0.0409394
Enterococcaceae	0.0201361	0.0217607	0.0122264	0.00363465	0.0271351	0.0334959
Elusimicrobiaceae	0.0214785	0.0145071	0.0305661	0.0290772	0.00361801	0.0186088
Erysipelotrichaceae	0.0187937	0.00967141	0.0244529	0.0181732	0.0271351	0.0186088
Leuconostocaceae	0.00805445	0.00725356	0.0244529	0.0145386	0.00904503	0.0483829
Halanaerobiaceae	0.0134241	0.00241785	0.0244529	0.0218079	0.010854	0.0297741
Gordoniaceae	0.0134241	0.00483571	0.0213963	0.0109039	0.00542702	0.0446611
Cystobacteraceae	0.0281906	0.0193428	0.00916983	0	0.0235171	0.0186088
Deferribacteraceae	0.0268482	0.00725356	0.00916983	0.0218079	0.0235171	0.00744352
Hahellaceae	0.0134241	0.0120893	0.015283	0.0218079	0.00361801	0.0297741
Rubrobacteraceae	0.00268482	0.00483571	0.0305661	0.0181732	0.00180901	0.0372176
Hydrogenothermaceae	0.00939686	0.00241785	0.0305661	0.0218079	0.00361801	0.0260523
Haliangiaceae	0.0120817	0.0120893	0.0213963	0.0145386	0.014472	0.0186088
Ferrimonadaceae	0.0174513	0.00483571	0.015283	0.0145386	0.00723602	0.0334959
Glycomycetaceae	0.0134241	0.00725356	0.015283	0.00726929	0.0325621	0.0111653
Fusobacteriaceae	0.0147665	0.0193428	0.00916983	0.00726929	0.0235171	0.0111653
Frankiaceae	0.0147665	0.0120893	0.0244529	0.0145386	0.00723602	0.0111653
Corynebacteriaceae	0.0322178	0.00483571	0.0122264	0.00726929	0.00904503	0.0186088
Lachnospiraceae	0.00805445	0.00967141	0.0122264	0.0254425	0.00542702	0.0223306
Jonesiaceae	0.00939686	0.00725356	0.0275095	0.0145386	0.00542702	0.0186088
Enterobacteriaceae	0.0201361	0.0120893	0.00305661	0.00363465	0.0235171	0.014887
Erythrobacteraceae	0.0187937	0.0120893	0.015283	0.0145386	0.010854	0.00372176
Moraxellaceae	0.00671204	0.0120893	0.00611322	0.0109039	0.016281	0.0223306
Coriobacteriaceae	0.0322178	0.00241785	0.0122264	0.00363465	0.0198991	0.00372176
Fibrobacteraceae	0.0174513	0.00967141	0.0122264	0.00726929	0.014472	0.0111653
Flavobacteriaceae	0.0174513	0.00967141	0.00916983	0.00363465	0.0235171	0.00744352
Chloroflexaceae	0.0442995	0.00241785	0.00305661	0	0.0198991	0
Desulfuromonadaceae	0.0214785	0.00483571	0.00611322	0.0109039	0.00904503	0.014887
Heliobacteriaceae	0.0107393	0.00483571	0.0122264	0.00363465	0.00904503	0.0260523
Nostocaceae	0.00402722	0.00725356	0.0183397	0.0218079	0.00361801	0.0111653
Deinococcaceae	0.0255058	0.00483571	0.00611322	0.00726929	0.00723602	0.0111653
Flammeovirgaceae	0.0174513	0.0120893	0.00305661	0.0145386	0.00723602	0.00744352
Gallionellaceae	0.0147665	0.00483571	0.00916983	0.0181732	0.00361801	0.0111653
Sphaerobacteraceae	0.00268482	0.00241785	0.015283	0.0181732	0	0.0223306
Halobacteroidaceae	0.0120817	0	0.0183397	0.00363465	0.00361801	0.0186088
Helicobacteraceae	0.0107393	0.00725356	0.0122264	0.00363465	0.014472	0.00744352
Idiomarinaceae	0.00939686	0.0145071	0.00916983	0.00726929	0.00723602	0.00744352
Hyphomonadaceae	0.00939686	0.00725356	0.0183397	0.0145386	0.00542702	0
Micrococcaceae	0.00671204	0.00967141	0.0183397	0	0.00361801	0.014887
Gemmatimonadaceae	0.0147665	0.00725356	0.0122264	0	0.010854	0.00744352
Entomoplasmataceae	0.0201361	0.00483571	0.00305661	0.00726929	0.00542702	0.0111653
Trueperaceae	0.00134241	0.00967141	0.00916983	0.00363465	0.00904503	0.0186088
Geodermatophilaceae	0.0134241	0.00483571	0.0122264	0.00363465	0.00904503	0.00744352
Spirochaetaceae	0.00268482	0.00241785	0.015283	0	0.00361801	0.0260523
unclassified (derived from Alteromonadales)	0.00134241	0	0.0244529	0.00726929	0.00180901	0.014887
Verrucomicrobiaceae	0.00134241	0.00241785	0.0122264	0.00726929	0	0.0260523
Vibrionaceae	0.00134241	0.00241785	0.0122264	0.0109039	0.00723602	0.014887
Methylococcaceae	0.00671204	0.00241785	0.0213963	0.00363465	0.00180901	0.0111653
Nakamurellaceae	0.00536963	0.00725356	0.00916983	0.00726929	0.00723602	0.00744352
Natranaerobiaceae	0.00536963	0.00483571	0	0.0145386	0.00723602	0.0111653
Intrasporangiaceae	0.00939686	0	0.0122264	0	0.00180901	0.0186088
Piscirickettsiaceae	0.00402722	0.00483571	0.0183397	0.00726929	0.00361801	0.00372176
Moritellaceae	0.00671204	0.00483571	0.00916983	0.00363465	0.00180901	0.014887
Pseudoalteromonadaceae	0.00268482	0.00241785	0.00611322	0.0109039	0.00723602	0.0111653
Streptosporangiaceae	0.00134241	0	0.00916983	0.0145386	0.00542702	0.00744352
Shewanellaceae	0.00268482	0.00483571	0.015283	0.00363465	0	0.0111653
Halothiobacillaceae	0.0107393	0.00725356	0.00305661	0.00363465	0.00904503	0.00372176
Staphylococcaceae	0.00268482	0	0.015283	0	0.00361801	0.014887
Porphyromonadaceae	0.00402722	0.00483571	0.00916983	0.00363465	0.00723602	0.00744352
Herpetosiphonaceae	0.0107393	0.00241785	0.00305661	0.00726929	0.00904503	0.00372176
Nautiliaceae	0.00536963	0.00241785	0.00611322	0.00726929	0	0.014887
Polyangiaceae	0.00402722	0.00241785	0.0122264	0.00363465	0.00542702	0.00744352
Neisseriaceae	0.00536963	0.00483571	0.00305661	0.00363465	0.0180901	0
Halomonadaceae	0.0120817	0.00483571	0.00305661	0	0.014472	0
Rhodothermaceae	0.00268482	0.00241785	0.00305661	0.00726929	0	0.0186088
Streptomycetaceae	0.00134241	0.00725356	0.00305661	0.00363465	0	0.0186088
Francisellaceae	0.0147665	0.00241785	0.00611322	0	0.00542702	0.00372176
Paenibacillaceae	0.00402722	0	0.015283	0.00363465	0.00180901	0.00744352
Thermomonosporaceae	0.00134241	0.00241785	0.00611322	0.0109039	0.00361801	0.00744352
Microbacteriaceae	0.00671204	0.00241785	0.00611322	0.00726929	0.00180901	0.00744352
Geobacteraceae	0.0134241	0.00967141	0.00305661	0	0.00542702	0
Rhodospirillaceae	0.00268482	0	0.0122264	0.00363465	0.00180901	0.0111653
Methylophilaceae	0.00671204	0.00241785	0.0122264	0	0.00180901	0.00744352
Lentisphaeraceae	0.00805445	0.00483571	0.00611322	0.00363465	0.00723602	0
Mycobacteriaceae	0.00671204	0	0.0122264	0	0.00361801	0.00372176
Leptospiraceae	0.00805445	0	0	0	0.014472	0.00372176
Nocardiaceae	0.00536963	0	0.00611322	0.00363465	0.00361801	0.00744352
Peptostreptococcaceae	0.00402722	0	0.00305661	0.00363465	0	0.014887
Micromonosporaceae	0.00671204	0.00483571	0.00305661	0.00726929	0	0.00372176
Prevotellaceae	0.00402722	0.00241785	0.00611322	0.00363465	0.00542702	0.00372176
Xanthomonadaceae	0.00134241	0	0.00916983	0	0.00361801	0.0111653
Nocardiopsaceae	0.00536963	0	0.00305661	0.00363465	0.00180901	0.0111653
Promicromonosporaceae	0.00402722	0.00241785	0.00916983	0	0.00180901	0.00744352
Psychromonadaceae	0.00268482	0.00241785	0.00305661	0	0.00904503	0.00744352
Rhodobacteraceae	0.00268482	0.00725356	0	0.00363465	0.00361801	0.00744352
unclassified (derived from Elusimicrobia)	0	0.00241785	0.00916983	0.00363465	0.00180901	0.00744352
unclassified (derived from Candidatus Poribacteria)	0	0	0.00916983	0	0	0.014887
Parvularculaceae	0.00402722	0.00725356	0	0.00726929	0.00542702	0
Nitrosomonadaceae	0.00536963	0	0.00305661	0.00726929	0	0.00744352
Myxococcaceae	0.00536963	0.00483571	0	0.00363465	0.00180901	0.00744352
Phyllobacteriaceae	0.00402722	0	0.00611322	0	0.00542702	0.00744352
Solibacteraceae	0.00268482	0.00483571	0.00611322	0	0.00180901	0.00744352
Sphingomonadaceae	0.00268482	0.00241785	0.00305661	0.00363465	0.00723602	0.00372176
Hydrogenophilaceae	0.0107393	0.00241785	0	0	0.00180901	0.00744352
Rikenellaceae	0.00268482	0	0.00305661	0.00726929	0.00180901	0.00744352
Syntrophaceae	0.00134241	0	0.00611322	0.00726929	0.00361801	0.00372176
Xanthobacteraceae	0.00134241	0.00967141	0	0.00363465	0.00361801	0.00372176
Rhizobiaceae	0.00268482	0	0.00611322	0.0109039	0.00180901	0
Nitrospiraceae	0.00536963	0.00241785	0.00611322	0.00363465	0.00361801	0
Planctomycetaceae	0.00402722	0.00241785	0.00916983	0	0.00180901	0.00372176
Sanguibacteraceae	0.00268482	0	0.00611322	0	0.00361801	0.00744352
unclassified (derived from Bacteroidales)	0.00134241	0	0.00916983	0	0.00542702	0.00372176
Thermotogaceae	0.00134241	0	0.00305661	0	0.00361801	0.0111653
Pasteurellaceae	0.00402722	0.00483571	0.00305661	0.00363465	0.00361801	0
Veillonellaceae	0.00134241	0.00241785	0.00611322	0.00363465	0.00542702	0
Rhodocyclaceae	0.00268482	0	0.00305661	0.00363465	0.00542702	0.00372176
Synergistaceae	0.00134241	0	0.00611322	0	0.00361801	0.00744352
unclassified (derived from Burkholderiales)	0	0	0.00916983	0	0.00180901	0.00744352
Mycoplasmataceae	0.00536963	0.00241785	0.00305661	0	0.00361801	0.00372176
Legionellaceae	0.00805445	0	0	0	0.00542702	0.00372176
Victivallaceae	0.00134241	0.00483571	0.00916983	0	0.00180901	0
unclassified (derived from Deltaproteobacteria)	0	0.00241785	0.00305661	0	0.00361801	0.00744352
Kineosporiaceae	0.00939686	0	0.00305661	0	0.00361801	0
Lactobacillaceae	0.00805445	0.00483571	0.00305661	0	0	0
Parachlamydiaceae	0.00402722	0	0.00611322	0	0.00180901	0.00372176
unclassified (derived from Clostridiales)	0	0.00241785	0	0.00363465	0.00180901	0.00744352
unclassified (derived from Sphingobacteriales)	0	0	0.00611322	0.00363465	0.00180901	0.00372176
unclassified (derived from Rickettsiales)	0	0.00241785	0	0.00363465	0.00542702	0.00372176
Peptococcaceae	0.00402722	0	0	0	0.00723602	0.00372176
Sphingobacteriaceae	0.00268482	0	0.00305661	0.00363465	0.00542702	0
unclassified (derived from Verrucomicrobiales)	0	0	0	0.00363465	0	0.0111653
Ktedonobacteraceae	0.00805445	0	0.00611322	0	0	0
unclassified (derived from Spartobacteria)	0	0.00483571	0	0.00363465	0.00180901	0.00372176
Segniliparaceae	0.00268482	0	0	0.00363465	0	0.00744352
unclassified (derived from Epsilonproteobacteria)	0	0	0.00611322	0	0.00361801	0.00372176
Opitutaceae	0.00402722	0	0	0	0.00180901	0.00744352
Nannocystaceae	0.00536963	0	0	0	0.00723602	0
Pseudonocardiaceae	0.00268482	0.00241785	0	0.00363465	0	0.00372176
Thermaceae	0.00134241	0	0	0.00363465	0	0.00744352
unclassified (derived from Bacteroidetes)	0.00134241	0	0	0.00726929	0	0.00372176
Prochlorococcaceae	0.00402722	0.00241785	0	0.00363465	0.00180901	0
Thermoanaerobacteraceae	0.00134241	0.00241785	0	0.00363465	0	0.00372176
unclassified (derived from Acidobacteria)	0.00134241	0	0.00611322	0.00363465	0	0
Rickettsiaceae	0.00268482	0.00241785	0	0	0.00180901	0.00372176
Ruminococcaceae	0.00268482	0.00241785	0	0	0.00180901	0.00372176
unclassified (derived from Dehalococcoidetes)	0	0	0.00611322	0	0	0.00372176
unclassified (derived from Vibrionales)	0	0.00241785	0	0	0.00361801	0.00372176
Nocardioidaceae	0.00536963	0.00241785	0	0	0.00180901	0
Oxalobacteraceae	0.00402722	0	0	0	0.00180901	0.00372176
unclassified (derived from Betaproteobacteria)	0	0	0	0.00726929	0.00180901	0
Streptococcaceae	0.00268482	0	0.00611322	0	0	0
Methylobacteriaceae	0.00671204	0	0	0	0.00180901	0
Puniceicoccaceae	0.00268482	0.00241785	0.00305661	0	0	0
Waddliaceae	0.00134241	0	0.00305661	0.00363465	0	0
Verrucomicrobia subdivision 3	0.00134241	0	0.00305661	0	0.00361801	0
Thermomicrobiaceae	0.00134241	0.00241785	0	0	0	0.00372176
unclassified (derived from Cyanobacteria)	0	0.00241785	0.00305661	0	0.00180901	0
unclassified (derived from Actinobacteria (class))	0.00134241	0	0	0	0.00180901	0.00372176
unclassified (derived from Flavobacteria)	0	0	0.00305661	0	0	0.00372176
unclassified (derived from Thermotogales)	0	0	0.00305661	0	0.00361801	0
Thermoanaerobacterales Family III. Incertae Sedis	0.00134241	0	0.00305661	0	0.00180901	0
Syntrophobacteraceae	0.00134241	0	0	0	0	0.00372176
unclassified (derived from Flavobacteriales)	0	0	0.00305661	0	0.00180901	0
unclassified (derived from Oscillatoriales)	0	0	0.00305661	0	0.00180901	0
Pelobacteraceae	0.00402722	0	0	0	0	0
Thiotrichaceae	0.00134241	0.00241785	0	0	0	0
unclassified (derived from Gammaproteobacteria)	0	0	0	0	0	0.00372176
unclassified (derived from Rhodobacterales)	0	0	0	0.00363465	0	0
Syntrophomonadaceae	0.00134241	0	0	0	0.00180901	0
Thermodesulfobiaceae	0.00134241	0	0	0	0.00180901	0
unclassified (derived from Bacillales)	0.00134241	0	0	0	0.00180901	0
unclassified (derived from Proteobacteria)	0	0	0.00305661	0	0	0
unclassified (derived from Chroococcales)	0	0	0	0	0.00180901	0
unclassified (derived from Alphaproteobacteria)	0.00134241	0	0	0	0	0
unclassified (derived from Bacteria)	0.00134241	0	0	0	0	0
