# Supplementary material for: First report on metagenomics and their predictive functional analysis of fermented bamboo shoot food of Tripura, North East India
Source: Front Microbiol. 2023 Apr 12;14:1158411. doi: 10.3389/fmicb.2023.1158411 (PMC10130461; doi:10.3389/fmicb.2023.1158411)
Supplement: Supplementary Table 3 — KEGG gene abundance in each sample in levels 2 and 3. [file Table_3.xlsx]

## Sheet: Supplementary table 3
Supplementary table 3
KEGG level2	DBMD	DBMK	DBMP	MBMP	PBMA	PBMD
Amino Acid Metabolism	10	6	24	4	8	9
Amino acid metabolism	4333	2417	3449	2001	3804	2813
Biosynthesis of Other Secondary Metabolites	6	7	12	7	7	8
Biosynthesis of other secondary metabolites	255	177	428	249	171	398
Cancers	138	66	231	111	89	190
Carbohydrate Metabolism	1	0	0	1	1	0
Carbohydrate metabolism	3189	1997	3059	1793	2274	2707
Cardiovascular diseases	0	0	9	3	5	6
Cell communication	15	18	253	83	40	234
Cell growth and death	300	181	818	330	251	661
Cell motility	398	100	247	74	226	163
Circulatory System	0	0	0	0	1	0
Circulatory system	0	1	0	0	0	0
Development	0	0	0	0	10	0
Digestive System	2	1	9	3	0	12
Digestive system	8	1	47	11	12	31
Endocrine and metabolic diseases	14	11	46	20	9	34
Endocrine system	13	6	91	32	3	92
Energy Metabolism	12	12	0	2	9	7
Energy metabolism	839	486	703	388	555	584
Environmental Adaptation	1	3	9	4	0	7
Environmental adaptation	56	44	374	136	21	323
Excretory system	3	3	14	13	0	24
Folding, sorting and degradation	613	392	2063	719	509	1862
Glycan biosynthesis and metabolism	617	360	476	259	471	377
Immune diseases	33	12	53	23	3	45
Immune system	1	4	22	14	5	26
Infectious diseases	187	109	299	157	157	274
Lipid metabolism	816	533	997	487	571	914
Membrane Transport	465	379	184	159	436	177
Membrane transport	2762	1848	1472	1067	2329	1175
Metabolism of Cofactors and Vitamins	26	17	23	8	16	15
Metabolism of Other Amino Acids	2	0	0	0	0	0
Metabolism of Terpenoids and Polyketides	14	7	8	4	12	1
Metabolism of cofactors and vitamins	1507	839	1081	514	1056	779
Metabolism of other amino acids	288	200	258	163	240	222
Metabolism of terpenoids and polyketides	360	192	427	233	203	415
Neurodegenerative Diseases	3	0	6	3	0	6
Neurodegenerative diseases	20	28	174	50	20	132
Nucleotide metabolism	1074	732	846	524	868	683
Replication and repair	1357	861	1141	763	1067	994
Sensory system	0	0	1	0	2	1
Signal transduction	1467	754	1820	794	1051	1431
Signaling molecules and interaction	1	0	21	10	8	13
Substance dependence	8	9	20	9	7	14
Transcription	296	216	842	442	229	766
Translation	1694	1210	2296	1358	1323	1992
Transport and catabolism	225	109	1188	425	115	1027
Xenobiotics Biodegradation and Metabolism	0	0	6	3	0	5
Xenobiotics biodegradation and metabolism	186	99	49	30	135	61
KEGG level3	DBMD	DBMK	DBMP	MBMP	PBMA	PBMD
00010 Glycolysis / Gluconeogenesis [PATH:ko00010]	412	248	452	263	332	439
00020 Citrate cycle (TCA cycle) [PATH:ko00020]	150	58	156	71	100	125
00030 Pentose phosphate pathway [PATH:ko00030]	412	332	391	254	309	304
00040 Pentose and glucuronate interconversions [PATH:ko00040]	281	197	261	177	237	181
00051 Fructose and mannose metabolism [PATH:ko00051]	197	112	192	120	127	212
00052 Galactose metabolism [PATH:ko00052]	250	222	236	171	220	240
00053 Ascorbate and aldarate metabolism [PATH:ko00053]	45	29	131	41	20	106
00061 Fatty acid biosynthesis [PATH:ko00061]	234	145	260	115	143	192
00062 Fatty acid elongation [PATH:ko00062]	2	1	19	3	1	12
00071 Fatty acid metabolism [PATH:ko00071]	32	18	20	6	21	18
00100 Steroid biosynthesis [PATH:ko00100]	4	8	92	41	1	82
00120 Primary bile acid biosynthesis [PATH:ko00120]	18	21	7	23	24	10
00130 Ubiquinone and other terpenoid-quinone biosynthesis [PATH:ko00130]	191	111	167	62	151	109
00140 Steroid hormone biosynthesis [PATH:ko00140]	5	8	13	9	6	10
00190 Oxidative phosphorylation [PATH:ko00190]	475	260	354	216	314	298
00195 Photosynthesis [PATH:ko00195]	14	52	108	44	10	72
00196 Photosynthesis - antenna proteins [PATH:ko00196]	7	5	32	18	0	36
00230 Purine metabolism [PATH:ko00230]	739	515	535	354	603	413
00232 Caffeine metabolism [PATH:ko00232]	0	2	3	0	0	3
00240 Pyrimidine metabolism [PATH:ko00240]	335	217	311	170	265	270
00250 Alanine, aspartate and glutamate metabolism [PATH:ko00250]	778	438	564	352	574	501
00260 Glycine, serine and threonine metabolism [PATH:ko00260]	732	364	571	322	580	447
00270 Cysteine and methionine metabolism [PATH:ko00270]	505	282	476	255	901	357
00280 Valine, leucine and isoleucine degradation [PATH:ko00280]	300	96	209	118	157	203
00281 Geraniol degradation [PATH:ko00281]	51	9	1	0	27	0
00290 Valine, leucine and isoleucine biosynthesis [PATH:ko00290]	220	141	177	91	185	111
00300 Lysine biosynthesis [PATH:ko00300]	337	215	261	225	250	234
00310 Lysine degradation [PATH:ko00310]	114	31	73	9	57	55
00311 Penicillin and cephalosporin biosynthesis [PATH:ko00311]	2	2	2	4	1	2
00330 Arginine and proline metabolism [PATH:ko00330]	440	288	328	191	392	279
00340 Histidine metabolism [PATH:ko00340]	254	169	184	128	224	136
00350 Tyrosine metabolism [PATH:ko00350]	179	112	100	80	135	92
00360 Phenylalanine metabolism [PATH:ko00360]	161	80	250	91	108	203
00361 Chlorocyclohexane and chlorobenzene degradation [PATH:ko00361]	34	15	10	9	28	17
00362 Benzoate degradation [PATH:ko00362]	80	44	14	12	50	21
00380 Tryptophan metabolism [PATH:ko00380]	18	10	69	24	9	48
00400 Phenylalanine, tyrosine and tryptophan biosynthesis [PATH:ko00400]	305	197	211	119	240	156
00402 Benzoxazinoid biosynthesis [PATH:ko00402]	0	0	9	10	0	11
00430 Taurine and hypotaurine metabolism [PATH:ko00430]	9	2	8	3	4	5
00440 Phosphonate and phosphinate metabolism [PATH:ko00440]	29	16	21	24	31	14
00450 Selenocompound metabolism [PATH:ko00450]	46	35	59	29	45	53
00460 Cyanoamino acid metabolism [PATH:ko00460]	8	3	31	15	1	22
00480 Glutathione metabolism [PATH:ko00480]	198	144	139	92	159	128
00500 Starch and sucrose metabolism [PATH:ko00500]	344	215	513	260	204	456
00510 N-Glycan biosynthesis [PATH:ko00510]	5	6	81	33	4	66
00511 Other glycan degradation [PATH:ko00511]	21	32	45	30	34	41
00513 Various types of N-glycan biosynthesis [PATH:ko00513]	0	0	29	12	1	27
00514 Other types of O-glycan biosynthesis [PATH:ko00514]	0	1	5	1	0	1
00520 Amino sugar and nucleotide sugar metabolism [PATH:ko00520]	316	205	269	179	230	238
00521 Streptomycin biosynthesis [PATH:ko00521]	156	99	118	101	117	105
00522 Biosynthesis of 12-, 14- and 16-membered macrolides [PATH:ko00522]	1	0	0	0	0	0
00531 Glycosaminoglycan degradation [PATH:ko00531]	0	0	8	2	1	8
00532 Glycosaminoglycan biosynthesis - chondroitin sulfate / dermatan sulfate [PATH:ko00532]	0	0	0	0	1	0
00534 Glycosaminoglycan biosynthesis - heparan sulfate / heparin [PATH:ko00534]	0	0	1	1	1	0
00540 Lipopolysaccharide biosynthesis [PATH:ko00540]	158	42	58	13	103	20
00550 Peptidoglycan biosynthesis [PATH:ko00550]	431	277	220	159	323	189
00561 Glycerolipid metabolism [PATH:ko00561]	214	149	225	111	158	237
00562 Inositol phosphate metabolism [PATH:ko00562]	38	18	42	4	17	23
00563 Glycosylphosphatidylinositol(GPI)-anchor biosynthesis [PATH:ko00563]	2	2	29	8	0	25
00564 Glycerophospholipid metabolism [PATH:ko00564]	214	142	202	109	169	202
00590 Arachidonic acid metabolism [PATH:ko00590]	39	22	40	20	31	37
00591 Linoleic acid metabolism [PATH:ko00591]	12	5	45	22	0	47
00592 alpha-Linolenic acid metabolism [PATH:ko00592]	8	2	22	6	0	26
00600 Sphingolipid metabolism [PATH:ko00600]	0	4	37	11	2	31
00601 Glycosphingolipid biosynthesis - lacto and neolacto series [PATH:ko00601]	0	0	0	0	3	0
00620 Pyruvate metabolism [PATH:ko00620]	544	287	322	211	352	301
00621 Dioxin degradation [PATH:ko00621]	6	0	0	0	1	0
00622 Xylene degradation [PATH:ko00622]	2	4	4	0	6	0
00623 Toluene degradation [PATH:ko00623]	0	0	0	0	1	0
00624 Polycyclic aromatic hydrocarbon degradation [PATH:ko00624]	0	0	6	3	0	5
00627 Aminobenzoate degradation [PATH:ko00627]	33	18	10	8	27	18
00630 Glyoxylate and dicarboxylate metabolism [PATH:ko00630]	119	39	57	19	80	59
00633 Nitrotoluene degradation [PATH:ko00633]	17	7	7	0	7	0
00640 Propanoate metabolism [PATH:ko00640]	21	6	2	3	5	3
00643 Styrene degradation [PATH:ko00643]	1	0	0	0	0	0
00650 Butanoate metabolism [PATH:ko00650]	57	26	35	21	39	20
00660 C5-Branched dibasic acid metabolism [PATH:ko00660]	4	3	0	0	3	0
00670 One carbon pool by folate [PATH:ko00670]	120	80	81	57	72	69
00680 Methane metabolism [PATH:ko00680]	72	35	50	38	52	55
00710 Carbon fixation in photosynthetic organisms [PATH:ko00710]	7	4	20	6	2	18
00720 Carbon fixation pathways in prokaryotes [PATH:ko00720]	85	47	34	32	55	23
00730 Thiamine metabolism [PATH:ko00730]	152	98	109	57	97	76
00740 Riboflavin metabolism [PATH:ko00740]	117	80	87	41	92	57
00750 Vitamin B6 metabolism [PATH:ko00750]	51	22	46	21	59	25
00760 Nicotinate and nicotinamide metabolism [PATH:ko00760]	253	146	147	100	169	130
00770 Pantothenate and CoA biosynthesis [PATH:ko00770]	155	102	142	68	158	118
00780 Biotin metabolism [PATH:ko00780]	73	26	36	8	44	23
00785 Lipoic acid metabolism [PATH:ko00785]	21	24	11	8	23	14
00790 Folate biosynthesis [PATH:ko00790]	88	59	81	45	54	48
00791 Atrazine degradation [PATH:ko00791]	1	1	0	0	0	0
00830 Retinol metabolism [PATH:ko00830]	0	0	0	0	1	0
00860 Porphyrin and chlorophyll metabolism [PATH:ko00860]	312	108	197	55	152	125
00900 Terpenoid backbone biosynthesis [PATH:ko00900]	209	121	177	143	147	185
00901 Indole alkaloid biosynthesis [PATH:ko00901]	0	0	1	1	0	0
00904 Diterpenoid biosynthesis [PATH:ko00904]	7	1	50	10	0	47
00905 Brassinosteroid biosynthesis [PATH:ko00905]	1	1	14	10	0	18
00906 Carotenoid biosynthesis [PATH:ko00906]	15	19	84	37	1	92
00908 Zeatin biosynthesis [PATH:ko00908]	39	20	89	28	12	67
00909 Sesquiterpenoid and triterpenoid biosynthesis [PATH:ko00909]	0	0	2	3	0	4
00910 Nitrogen metabolism [PATH:ko00910]	117	63	47	20	83	57
00920 Sulfur metabolism [PATH:ko00920]	74	32	58	16	48	32
00930 Caprolactam degradation [PATH:ko00930]	3	2	0	0	1	0
00940 Phenylpropanoid biosynthesis [PATH:ko00940]	71	50	184	75	49	163
00941 Flavonoid biosynthesis [PATH:ko00941]	15	18	55	32	7	49
00944 Flavone and flavonol biosynthesis [PATH:ko00944]	0	0	6	4	0	6
00945 Stilbenoid, diarylheptanoid and gingerol biosynthesis [PATH:ko00945]	11	12	54	23	0	60
00960 Tropane, piperidine and pyridine alkaloid biosynthesis [PATH:ko00960]	6	1	2	2	4	3
00966 Glucosinolate biosynthesis [PATH:ko00966]	0	0	6	4	0	4
00970 Aminoacyl-tRNA biosynthesis [PATH:ko00970]	1032	709	894	661	780	803
00983 Drug metabolism - other enzymes [PATH:ko00983]	9	8	4	1	13	5
00984 Steroid degradation [PATH:ko00984]	0	0	0	0	1	0
01040 Biosynthesis of unsaturated fatty acids [PATH:ko01040]	34	8	15	11	15	10
01053 Biosynthesis of siderophore group nonribosomal peptides [PATH:ko01053]	51	28	18	6	28	3
02010 ABC transporters [PATH:ko02010]	2246	1559	1003	772	1947	852
02020 Two-component system [PATH:ko02020]	1193	552	483	320	846	315
02030 Bacterial chemotaxis [PATH:ko02030]	213	62	55	24	131	30
02040 Flagellar assembly [PATH:ko02040]	179	34	23	7	76	6
02060 Phosphotransferase system (PTS) [PATH:ko02060]	551	466	416	330	531	329
03008 Ribosome biogenesis in eukaryotes [PATH:ko03008]	2	6	32	7	0	32
03010 Ribosome [PATH:ko03010]	581	437	732	460	468	593
03013 RNA transport [PATH:ko03013]	75	51	456	171	71	409
03015 mRNA surveillance pathway [PATH:ko03015]	4	7	182	59	4	155
03018 RNA degradation [PATH:ko03018]	366	214	788	268	294	750
03020 RNA polymerase [PATH:ko03020]	254	181	213	169	206	175
03022 Basal transcription factors [PATH:ko03022]	8	7	100	39	3	89
03030 DNA replication [PATH:ko03030]	461	302	382	256	335	341
03040 Spliceosome [PATH:ko03040]	34	28	529	234	20	502
03050 Proteasome [PATH:ko03050]	17	21	271	104	14	223
03060 Protein export [PATH:ko03060]	29	30	89	37	23	80
03070 Bacterial secretion system [PATH:ko03070]	430	202	237	124	287	171
03320 PPAR signaling pathway [PATH:ko03320]	0	0	3	1	1	6
03410 Base excision repair [PATH:ko03410]	173	113	163	92	133	129
03420 Nucleotide excision repair [PATH:ko03420]	260	158	192	172	242	175
03430 Mismatch repair [PATH:ko03430]	120	92	132	83	111	119
03440 Homologous recombination [PATH:ko03440]	343	196	255	159	246	215
03450 Non-homologous end-joining [PATH:ko03450]	0	0	17	1	0	15
04010 MAPK signaling pathway [PATH:ko04010]	1	0	28	11	16	20
04011 MAPK signaling pathway - yeast [PATH:ko04011]	12	5	23	7	5	21
04012 ErbB signaling pathway [PATH:ko04012]	0	2	23	4	2	20
04013 MAPK signaling pathway - fly [PATH:ko04013]	0	0	0	0	2	0
04020 Calcium signaling pathway [PATH:ko04020]	4	7	79	29	9	76
04062 Chemokine signaling pathway [PATH:ko04062]	0	0	0	0	1	0
04064 NF-kappa B signaling pathway [PATH:ko04064]	0	1	8	2	1	5
04066 HIF-1 signaling pathway [PATH:ko04066]	87	95	168	103	88	148
04070 Phosphatidylinositol signaling system [PATH:ko04070]	59	34	133	46	38	90
04075 Plant hormone signal transduction [PATH:ko04075]	73	41	704	227	4	593
04080 Neuroactive ligand-receptor interaction [PATH:ko04080]	1	0	21	9	7	13
04110 Cell cycle [PATH:ko04110]	19	14	387	122	17	314
04111 Cell cycle - yeast [PATH:ko04111]	4	0	87	20	0	75
04112 Cell cycle - Caulobacter [PATH:ko04112]	267	161	217	144	220	167
04113 Meiosis - yeast [PATH:ko04113]	4	1	29	17	0	31
04114 Oocyte meiosis [PATH:ko04114]	0	0	38	11	3	29
04115 p53 signaling pathway [PATH:ko04115]	1	1	46	11	4	34
04120 Ubiquitin mediated proteolysis [PATH:ko04120]	6	10	255	86	12	241
04122 Sulfur relay system [PATH:ko04122]	151	90	107	59	130	82
04130 SNARE interactions in vesicular transport [PATH:ko04130]	10	0	100	35	1	81
04140 Regulation of autophagy [PATH:ko04140]	3	0	59	16	2	50
04141 Protein processing in endoplasmic reticulum [PATH:ko04141]	34	27	453	130	35	405
04142 Lysosome [PATH:ko04142]	47	23	386	130	24	327
04144 Endocytosis [PATH:ko04144]	24	15	269	90	10	256
04145 Phagosome [PATH:ko04145]	15	10	148	68	8	122
04146 Peroxisome [PATH:ko04146]	136	61	326	121	71	272
04150 mTOR signaling pathway [PATH:ko04150]	0	0	32	9	1	25
04151 PI3K-Akt signaling pathway [PATH:ko04151]	33	14	72	19	19	55
04210 Apoptosis [PATH:ko04210]	5	4	14	5	7	11
04260 Cardiac muscle contraction [PATH:ko04260]	0	1	0	0	1	0
04310 Wnt signaling pathway [PATH:ko04310]	2	0	26	7	5	26
04320 Dorso-ventral axis formation [PATH:ko04320]	0	0	0	0	1	0
04330 Notch signaling pathway [PATH:ko04330]	3	3	21	6	3	21
04340 Hedgehog signaling pathway [PATH:ko04340]	0	0	20	4	2	16
04350 TGF-beta signaling pathway [PATH:ko04350]	0	0	0	0	4	0
04360 Axon guidance [PATH:ko04360]	0	0	0	0	6	0
04380 Osteoclast differentiation [PATH:ko04380]	0	0	0	0	3	0
04510 Focal adhesion [PATH:ko04510]	4	8	82	28	27	69
04512 ECM-receptor interaction [PATH:ko04512]	0	0	0	0	1	0
04514 Cell adhesion molecules (CAMs) [PATH:ko04514]	0	0	0	1	0	0
04520 Adherens junction [PATH:ko04520]	2	4	45	15	2	50
04530 Tight junction [PATH:ko04530]	7	4	76	18	5	70
04540 Gap junction [PATH:ko04540]	2	2	50	22	6	45
04610 Complement and coagulation cascades [PATH:ko04610]	0	0	0	0	2	0
04612 Antigen processing and presentation [PATH:ko04612]	1	3	18	12	0	20
04614 Renin-angiotensin system [PATH:ko04614]	0	0	0	0	1	0
04622 RIG-I-like receptor signaling pathway [PATH:ko04622]	0	1	4	1	0	6
04623 Cytosolic DNA-sensing pathway [PATH:ko04623]	0	0	0	1	0	0
04626 Plant-pathogen interaction [PATH:ko04626]	55	39	323	114	21	284
04630 Jak-STAT signaling pathway [PATH:ko04630]	0	0	0	0	6	0
04666 Fc gamma R-mediated phagocytosis [PATH:ko04666]	0	0	0	0	1	0
04670 Leukocyte transendothelial migration [PATH:ko04670]	0	0	0	0	1	0
04710 Circadian rhythm [PATH:ko04710]	0	0	2	3	0	0
04712 Circadian rhythm - plant [PATH:ko04712]	2	8	58	23	0	46
04740 Olfactory transduction [PATH:ko04740]	0	0	1	0	2	1
04810 Regulation of actin cytoskeleton [PATH:ko04810]	6	4	169	43	19	127
04910 Insulin signaling pathway [PATH:ko04910]	8	3	75	23	0	76
04912 GnRH signaling pathway [PATH:ko04912]	0	0	0	0	1	0
04920 Adipocytokine signaling pathway [PATH:ko04920]	5	3	13	8	0	10
04940 Type I diabetes mellitus [PATH:ko04940]	14	11	46	20	8	34
04950 Maturity onset diabetes of the young [PATH:ko04950]	0	0	0	0	1	0
04962 Vasopressin-regulated water reabsorption [PATH:ko04962]	3	3	14	13	0	24
04970 Salivary secretion [PATH:ko04970]	0	0	0	0	2	0
04972 Pancreatic secretion [PATH:ko04972]	0	0	8	1	0	7
04974 Protein digestion and absorption [PATH:ko04974]	10	1	46	13	10	35
04975 Fat digestion and absorption [PATH:ko04975]	0	1	2	0	0	1
05010 Alzheimer's disease [PATH:ko05010]	16	17	152	43	8	119
05012 Parkinson's disease [PATH:ko05012]	3	11	4	3	5	3
05014 Amyotrophic lateral sclerosis (ALS) [PATH:ko05014]	0	0	5	2	2	3
05016 Huntington's disease [PATH:ko05016]	3	0	6	3	4	6
05020 Prion diseases [PATH:ko05020]	1	0	13	2	1	7
05030 Cocaine addiction [PATH:ko05030]	7	5	19	6	0	14
05032 Morphine addiction [PATH:ko05032]	1	4	0	2	5	0
05034 Alcoholism [PATH:ko05034]	0	0	1	1	2	0
05100 Bacterial invasion of epithelial cells [PATH:ko05100]	8	2	4	0	4	2
05110 Vibrio cholerae infection [PATH:ko05110]	0	0	3	4	3	4
05111 Vibrio cholerae pathogenic cycle [PATH:ko05111]	25	21	19	3	25	8
05120 Epithelial cell signaling in Helicobacter pylori infection [PATH:ko05120]	51	18	21	7	33	7
05130 Pathogenic Escherichia coli infection [PATH:ko05130]	0	0	8	1	0	8
05132 Salmonella infection [PATH:ko05132]	3	0	1	0	2	2
05134 Legionellosis [PATH:ko05134]	20	7	4	0	15	4
05140 Leishmaniasis [PATH:ko05140]	0	0	11	2	0	11
05142 Chagas disease (American trypanosomiasis) [PATH:ko05142]	9	8	2	6	8	5
05143 African trypanosomiasis [PATH:ko05143]	0	1	4	0	2	2
05145 Toxoplasmosis [PATH:ko05145]	4	4	127	46	0	105
05146 Amoebiasis [PATH:ko05146]	0	0	4	2	1	4
05150 Staphylococcus aureus infection [PATH:ko05150]	66	47	49	70	61	72
05152 Tuberculosis [PATH:ko05152]	1	1	17	5	0	14
05160 Hepatitis C [PATH:ko05160]	0	0	0	0	2	0
05164 Influenza A [PATH:ko05164]	0	0	16	6	1	20
05169 Epstein-Barr virus infection [PATH:ko05169]	0	0	9	5	0	6
05200 Pathways in cancer [PATH:ko05200]	24	9	24	5	27	16
05202 Transcriptional misregulation in cancers [PATH:ko05202]	2	7	38	18	3	23
05203 Viral carcinogenesis [PATH:ko05203]	49	32	118	63	22	109
05204 Chemical carcinogenesis [PATH:ko05204]	49	15	47	25	31	42
05219 Bladder cancer [PATH:ko05219]	14	3	3	0	6	0
05222 Small cell lung cancer [PATH:ko05222]	0	0	1	0	0	0
05310 Asthma [PATH:ko05310]	0	0	0	0	1	0
05322 Systemic lupus erythematosus [PATH:ko05322]	3	3	41	14	1	30
05323 Rheumatoid arthritis [PATH:ko05323]	0	0	2	2	0	4
05340 Primary immunodeficiency [PATH:ko05340]	30	9	10	7	1	11
05410 Hypertrophic cardiomyopathy (HCM) [PATH:ko05410]	0	0	9	3	5	6
05204 Chemical carcinogenesis [PATH:ko05204]	49	15	47	25	31	42
05219 Bladder cancer [PATH:ko05219]	14	3	3	0	6	0
05222 Small cell lung cancer [PATH:ko05222]	0	0	1	0	0	0
05310 Asthma [PATH:ko05310]	0	0	0	0	1	0
05322 Systemic lupus erythematosus [PATH:ko05322]	3	3	41	14	1	30
05323 Rheumatoid arthritis [PATH:ko05323]	0	0	2	2	0	4
05340 Primary immunodeficiency [PATH:ko05340]	30	9	10	7	1	11
05410 Hypertrophic cardiomyopathy (HCM) [PATH:ko05410]	0	0	9	3	5	6
